# Supplementary material for: Development of a two-circular RNA panel as potential prognostic biomarker for gastric cancer
Source: J Transl Med. 2021 Oct 2;19:412. doi: 10.1186/s12967-021-03075-y (PMC8487552; doi:10.1186/s12967-021-03075-y)
Supplement: Supplementary file 4 — Additional file 4:Table S1. Clinical characteristic of gastric cancer patients involved in this study. Table S2. The divergent primers of 12 candidate circRNAs for qRT-PCR. Table S3. The primers of host genes of hsa_circ_0005092 and hsa_circ_0002647. Table S4. miRNAs with the potential to bind to has_circ_0005092 and hsa_circ_0002647. [file 12967_2021_3075_MOESM4_ESM.xlsx]

## Sheet: Appendix Table S1
Appendix Table S1. Clinical characteristic of gastric cancer patients involved in this study
Variables	Group	Training set	Validation set	Combination
		Cases	Cases	Cases
		n=136	n=167	n=303
Age	≤60 years	68	87	155
	＞60 years	68	80	148
Sex	Male	112	110	222
	Female	24	57	81
Tumor size	≤5 cm	62	81	143
	＞5 cm	74	76	150
T stage	T1-3	15	26	41
	T4a	71	110	181
	T4b	50	32	82
LN status	Negative	29	46	75
	Positive	107	81	188
TNM stage	I-II	28	47	75
	IIIA	52	61	113
	IIIB	30	33	63
	IIIC	26	26	52
Differentiation	Poor-undifferentiation	83	75	158
	Well-moderate differfentiation	53	92	145
LN, lymph node.

## Sheet: Appendix Table S2
Appendix Table S2. The divergent primers of 12 candidate circRNAs for qRT-PCR
circRNA ID	Forward primer	Reverse primer
Hsa_circ_0005092	GGCCAGATGAAGAAGGTAGTGAT	ACAGGTCTGATGAATGGTGTG
Hsa_circ_0002647	TGACCTGAGACACCTATGGC	TAGTGTGTTGGTGCCATCCT
Hsa_circ_0005729	CTCAAGATTCAGTAGGGAACAGT	TCAGGACATGCTCTCTCTCTT
Hsa_circ_0063604	CTCAAGGGGCTCTTTAAGCTC	CCAGGTTCTTCAGTGCCAACA
Hsa_circ_0008197	GGCTTGGGATCTGACAAAGG	TTTGTTCTTCCGACTGTTCCC
Hsa_circ_0006847	CTCCCTTCACACACCCAGG	GTGAGCCACTGTGTGTAGAA
Hsa_circ_0015491	TCAAGTCCCATCAGCACTGT	ACTGTGATCTGGACTCCCTG
Hsa_circ_0099642	AGATGTTACAGCAAAGCCCC	AAGCAGCAACCATTCCACAC
Hsa_circ_0008403	GGGGAAGTCAGAGCCTTTGA	TGACAAAAGTCACATGAGAGGG
Hsa_circ_0105599	TGCTCCAAAGAAAAGACAAATGC	GCATGCCATTCTCTCCTCAG
Hsa_circ_0001965	TGTCACCCGGACATCAAGTA	CAGGAAGATGACGATGACGA
Hsa_circ_0072697	TTCAGATTTGTAACTGGAAAACTCAT	TGCATGTAACTGCGCTCATA
qRT-PCR, quantitative reverse transcription-polymerase chain reaction.

## Sheet: Appendix Table S3
Appendix Table S3. The primers of host genes of hsa_circ_0005092 and hsa_circ_0002647
circRNA ID	Host gene	Forward primer	Reverse primer
Hsa_circ_0005092	IPO7	ATCGAGAAACAGCACCAGGG	CTACCAATGGACTCCGCTCC
Hsa_circ_0002647	EHMT1	GCTGTGTGAAAACCGAGCTG	TCCGCTATCCGAGTTAGTGTG
IPO7, importin 7; EHMT1, euchromatic histone lysine methyltransferase 1.

## Sheet: Appendix Table S4
Appendix Table S4. miRNAs with the potential to bind to has_circ_0005092 and hsa_circ_0002647
Has_circ_0005092						Has_circ_0002647
hsa-miR-217	hsa-miR-599	hsa-miR-616-3p	hsa-miR-890	hsa-miR-409-3p	hsa-miR-513a-5p	hsa-miR-547-5p	hsa-miR-326	hsa-miR-626	hsa-miR-637	hsa-miR-648	hsa-miR-370-3p
ADSS2	ARSL	CDK4	ALDH9A1	ZNF207	CD274	ACSM2B	ABCB1	H1-0	ARHGDIA	TNPO1	MAP3K8
DACH1	HMGN2	HLA-DOB	DCK	ZMAT3	AP1G1	ACVR2B	ABCC6	HLA-B	RUNX3	MGMT	DST
EZH2	NR2C2	LGALS3BP	DHODH	ZFHX4	ARNTL	ADAT2	ABCF2	HSP90AB1	ENTPD5	RAD21	CANX
GPC5	TOMM20	PON1	GNL1	YWHAE	ZFHX3	AKAP2	ACTB	IFNGR2	UBE4A	S100A11	CDKN1A
FHIT	BCL2L11	PSMA2	H3-3B	UQCRFS1	CCND1	AMD1	ARL5B	MYO1F	WWP2	TLE3	CRK
HIF1A	RAB10	PTMA	HMGN2	UBE2D1	CRY2	AMER1	ASXL2	HRK	CLSTN1	UCK2	DCK
IGF1R	PRDX3	ZNF35	NARS1	TNRC6A	CSRP2	AMOTL1	C1R	PHB2	PHF8	YWHAH	FOXM1
KRAS	ABHD2	TFPI2	SLC16A1	SECISBP2L	CTNND1	ANG	CCND1	C9orf40	RBFOX2	HMGA2	FOXO1
SMAD7	RYBP	COIL	UGT2B10	RPS24	CYP1B1	ANO8	CD9	PYCR3	TOR2A	ZNF460	HSP90AB1
NR4A2	ZDHHC5	CEP350	MED16	RNF38	DDT	APBA1	CLU	RASSF4	NRBP1	MON1B	IFNGR2
PHF1	MCTS1	MIEF1	ZNF460	RAB5IF	DR1	APOL6	DDX53	SMCR8	STMN3	SMG1	MGMT
PTEN	DSE	CREBZF	CDKAL1	PRPF8	FHL2	ARHGAP35	EPHB3		SLC47A1	PHLDA3	KIAA0355
SLC4A2	PPIL1	CAPRIN2	DNAJC28	PRNP	HMGN1	ARHGEF9	FAM216B		NDUFA12	HBP1	CKAP4
TCF7L2	SMU1	QSER1	MOAP1	PPP3R1	HOXA10	ARPP19	GDE1		PPP1R9B	FBLIM1	DSE
TMSB4X	PRR11	MRO	ZNF665	PDE12	HOXC11	ARRB1	HLA-C		ZNF251	CASZ1	SPATA6
FXR1	TRMT5		SNTN	NUFIP2	TNPO1	ASB11	HSPA1B		ORMDL3	WDR45B	NUCKS1
PPM1D	CACNG7		PGAM5	NR2F2	MAP1B	ASH1L	MACF1		USH1G	ZNF529	USP46
RAB11B	ZFHX4		SLC25A45	MTF2	NRAS	ATMIN	MAZ			SFMBT2	KCTD15
ZNF268	ANP32E		H3-5	HNRNPR	PLAGL2	B3GALT5	MED18			IMPDH1P11	EAF1
HSPA4L	ARMC10		ZNF674	GUCD1	PPIC	BDH1	METTL27
SIRT1	SREK1		CBY3	GSK3B	MAPK1	BMPR1A	NOB1
TNFRSF21	ZNF100			GNAL	RREB1	BNC2	PBX2
MARCHF5	UBXN2A			G6PC2	SLC16A1	BRCC3	PCGF3
DNAL1	EOGT			FLCN	CAPN15	BRI3BP	PHF8
LMLN				FGB	TMBIM6	BRWD3	PKM
				DIDO1	UBE2D1	BTBD19	POFUT1
				CTNND1	UGCG	BTBD9	RBM20
				CCDC38	WNT9B	BUB1	SLC47A1
				ATP5MC3	ZFP36	BVES	SMO
				ATAD5	AP3B2	C12orf60	SORCS2
					H2AC18	C15orf41	SPTLC1
					KHSRP	C3orf36	SYNRG
					BUB3	CABP4	THRAP3
					NOLC1	CALML4	UBE4A
					PPIF	CAMK2N1	ULBP3
					DCAF7	CAMK4	USH1G
					APPBP2	CARNS1	ZNF394
					CELF1	CCDC32	ZNF746
					ZNF460	CCND1	ZNF772
					BTG3	CD28
					NUDT21	CD40LG
					CHEK2	CD93
					ADGRL1	CDH12
					FNDC3A	CDH6
					SETD1B	CDK15
					PEG10	CDKL1
					TNRC6B	CDKN1A
					GSE1	CDON
					ARL6IP1	CHAF1B
					NECAP1	CHORDC1
					TRUB2	CHRDL1
					USP25	CHST11
					NRBP1	CLIC6
					ITSN2	CNGA4
					NAA20	CNTF
					RAB14	CNTNAP5
					GNG13	CPPED1
					OTUD4	CREB3L2
					PSPC1	CREBRF
					NLRP2	CSRNP3
					IGDCC4	CTSE
					ABHD17C	CYLC2
					FAM217B	CYP4F11
					USP46	CYP4V2
					EFHD2	CYP7B1
					AKIRIN1	DBT
					ALG9	DCAKD
					TMEM254	DDHD1
					GTF2IRD2	DDX52
					YIPF4	DIPK1C
					PIGO	DNAJC15
					ANKRD40	DNAJC6
					LONRF1	DOK6
					OSBPL10	DPYSL5
					KLHDC3	E2F8
					LIN54	EFCAB2
					MIER3	EHD3
					ZNF800	EIF2AK2
					ARL5B	EN2
					SPATA13	EP300
					ZBTB38	EPHA5
					HS6ST3	ESCO2
					KRTAP13-2	FAM117B
					H2AC19	FAM163A
						FAM177A1
						FAM199X
						FAM83C
						FAXC
						FGF14
						FHL2
						FOXN3
						GABRB2
						GFRA1
						GIMAP1
						GLI2
						GLP1R
						GLRA2
						GLYR1
						GRK3
						GTF2H1
						GXYLT2
						HHIP
						HPS3
						HS6ST3
						IFFO2
						IGF1
						IGLON5
						IL1RAPL1
						INSIG2
						INVS
						ITGA11
						JAKMIP2
						KAT6A
						KATNAL1
						KCNIP3
						KCNJ6
						KCNK12
						KCNQ3
						KCNQ5
						KIAA0895L
						KIAA1549L
						KIF1B
						LATS2
						LCOR
						LHFPL5
						LHFPL6
						LMBR1
						LONRF1
						LPP
						LRRC40
						LRRTM2
						LRTM2
						LYRM7
						MAP2
						MAP7D1
						MAPK10
						MARCHF4
						MBNL3
						MCM8
						MFSD14B
						MGRN1
						MITF
						MPEG1
						MRPS23
						MXD1
						MYBL1
						MYCBP
						MYO1F
						MYO5A
						NAV1
						NCDN
						NDFIP2
						NEXMIF
						NHSL2
						NIN
						NKAPL
						NLGN3
						NLGN4X
						NLK
						NMNAT2
						NR2E1
						NRXN1
						NT5DC1
						OCIAD2
						OLR1
						ONECUT3
						OSBPL9
						P3H2
						PAG1
						PALM2AKAP2
						PAPSS2
						PAX5
						PCDH10
						PCDH11Y
						PHF7
						PLAAT3
						PLAG1
						PLEC
						PLEKHA6
						PLSCR1
						PLXDC2
						PORCN
						PPID
						PPP1R16B
						PPP2R1B
						PPY
						PRKCB
						PTCHD1
						PYGO1
						RAB3C
						RAD21
						RALGAPB
						RBBP9
						REEP5
						RGS4
						RGS5
						ROCK2
						RPH3A
						RPSAP58
						RTN4RL1
						RUNX1T1
						SAMD9L
						SATB1
						SBK1
						SCD
						SDK2
						SEC23IP
						SEPTIN6
						SERTM1
						SH3TC2
						SIGMAR1
						SIM1
						SLC2A12
						SLC31A1
						SLC35E3
						SLC43A3
						SLC7A11
						SLC7A2
						SLC7A5
						SLC9A1
						SLCO4C1
						SLITRK3
						SMCR8
						SNAP29
						SNX2
						SON
						SOX5
						SPATA6
						SPN
						SPRY4
						SRD5A3
						SRGAP2
						SSPN
						SSX2
						SSX2B
						SSX5
						STN1
						STOX2
						STXBP6
						SV2B
						SYNPO
						TACR3
						TBC1D16
						TCTE1
						TGFBR2
						THRA
						THSD7A
						TIPRL
						TMEM106B
						TMEM130
						TNR
						TNS4
						TOB2
						TRAF3
						TRARG1
						TREML2
						TRIM13
						TRIM2
						TSC22D2
						TTLL7
						UBLCP1
						UBN2
						UGT2B4
						USF3
						VAMP4
						VSNL1
						WNT4
						XRCC1
						XRCC3
						YWHAZ
						ZBTB20
						ZDHHC15
						ZEB1
						ZNF134
						ZNF264
						ZNF382
						ZNF529
						ZNF551
						ZNF860
						ZRANB1
						ZSWIM1
